# Supplementary material for: Effects of athletic training on physical fitness and stroke velocity in healthy youth and adult tennis players: A systematic review and meta-analysis
Source: Front Sports Act Living. 2023 Jan 10;4:1061087. doi: 10.3389/fspor.2022.1061087 (PMC9872018; doi:10.3389/fspor.2022.1061087)
Supplement: Supplementary file 1 [file Table1.xlsx]

## Sheet: Assessment of study quality
Table S1: Physiotherapy Evidence Database (PEDro) scores of the reviewed studies (Maher et al. 2003)
Study/Criteria	1.	2.	3.	4.	5.	6.	7.	8.	9.	10.	11.	Total Score
Mont et al. (1994)	1	1	0	1	0	0	0	1	1	1	1	6
Treiber et al. (1998)	1	1	0	1	0	0	0	1	1	1	1	6
Kramer et al. (2000)	1	1	0	1	0	0	0	1	1	1	1	6
Kramer et al. (2003)	1	1	0	1	0	0	0	1	1	0	1	5
Malliou et al. (2010)	1	1	0	1	0	0	0	1	1	1	1	6
Paul et al. (2011)	1	1	1	1	0	0	0	1	1	1	1	7
Behringer et al. (2013)	1	1	0	1	0	0	0	1	1	1	1	6
Fernandez-Fernandez et al. (2013)	1	1	0	1	0	0	0	1	1	1	1	6
Genevois et al. (2013)	1	1	0	1	0	0	0	1	1	1	1	6
Ölcücü et al. (2013)	1	0	0	1	0	0	0	1	1	0	1	4
Sannicandro et al. (2014)	1	1	0	1	0	0	0	1	1	1	1	6
Fernandez-Fernandez et al. (2015)	1	1	0	1	0	0	0	1	1	1	1	6
Kara et al. (2015)	1	0	0	0	0	0	0	1	1	1	1	4
Fernandez-Fernandez et al. (2016)	1	1	0	1	0	0	1	1	1	1	1	7
Fernandez-Fernandez et al. (2017)	1	1	0	1	0	0	0	1	1	1	1	6
Terraza-Rebollo et al. (2017)	1	1	0	1	0	0	0	1	1	1	1	6
Yildiz et al. (2018)	1	0	0	1	0	0	0	1	1	1	1	5
Bashir et al. (2019)	1	1	0	1	0	0	0	1	1	1	1	6
Ziakas et al. (2019)	1	1	0	1	0	0	0	1	1	1	1	6
Kocyigit et al. (2020)	1	0	0	1	0	0	0	1	1	1	1	5
Egesoy et al. (2021)	1	1	0	1	0	0	0	1	1	1	1	6
Zirhli et al. (2021)	1	1	0	1	0	0	0	1	1	1	1	6
Mengyao et al. (2022)	1	0	0	0	0	0	0	1	1	1	1	4
Canos et al. (2022)	1	1	0	1	0	0	0	1	1	1	1	6
Legend: 1 = "yes"; 0 = "no"; – = "do not know"; NA = "not applicable"
Questions/Criteria
1. Eliability criteria specified
2. Random allocation
3. Concealed allocation
4. Groups similar at baseline
5. Subject blinding
6. Therapist blinding
7. Assessor blinding
8. Less than 15% dropout
9. Intention-to-treat analysis
10. Between-group comparisons
11. Point measures and variability data
